# Supplementary material for: Cancer Vaccine Targeting Mutated GNAQ-Expressing Uveal Melanoma
Source: Cancers (Basel). 2026 Jan 31;18(3):480. doi: 10.3390/cancers18030480 (PMC12897428; doi:10.3390/cancers18030480)
Supplement: Supplementary file 1 [file cancers-18-00480-s001.zip]

Archive with 1 entries (1 files):
- cancers-4066140-supplementary.pdf
